# Supplementary material for: Temporospatial variation in environmental risk factors and related gastric cancer incidence: a registry-based study in an area with the largest gastric cancer burden in China
Source: J Glob Health. 2025 Jun 2;15:04083. doi: 10.7189/jogh.15.04083 (PMC12127779; doi:10.7189/jogh.15.04083)
Supplement: Online Supplementary Document [file jogh-15-04083-s001.zip]

Archive with 2 entries (2 files):
- jogh-15-04083-s001.pdf
- jogh-15-04083-s002.xlsx
