# Supplementary material for: Temporospatial variation in environmental risk factors and related gastric cancer incidence: a registry-based study in an area with the largest gastric cancer burden in China
Source: J Glob Health. 2025 Jun 2;15:04083. doi: 10.7189/jogh.15.04083 (PMC12127779; doi:10.7189/jogh.15.04083)
Supplement: Online Supplementary Document [file jogh-15-04083-s001.zip › jogh-15-04083-s002.xlsx]

## Sheet: Sheet1
Table S6. The correlation coefficient across 11 soil parameters.
x	y	cor	P value
Bulk density	Bulk density	1
Soil pH	Bulk density	0.916122	1.61708e-06
TK	Bulk density	-0.617	0.016227
TKD	Bulk density	0.5332	0.0406825
TN	Bulk density	-0.969676	2.47384e-09
TND	Bulk density	-0.943891	1.26853e-07
TP	Bulk density	-0.877756	1.70061e-05
TPD	Bulk density	-0.145689	0.604403
CEC	Bulk density	-0.953838	3.65532e-08
SOC	Bulk density	-0.974955	7.22741e-10
SOCD	Bulk density	-0.964244	7.12585e-09
Bulk density	Soil pH	0.916122	1.61708e-06
Soil pH	Soil pH	1
TK	Soil pH	-0.462049	0.0829239
TKD	Soil pH	0.606627	0.0164978
TN	Soil pH	-0.899245	5.10654e-06
TND	Soil pH	-0.869522	2.54476e-05
TP	Soil pH	-0.770342	0.00077835
TPD	Soil pH	-0.0633835	0.822438
CEC	Soil pH	-0.86972	2.52101e-05
SOC	Soil pH	-0.904065	3.75768e-06
SOCD	Soil pH	-0.89295	7.45418e-06
Bulk density	TK	-0.607831	0.016227
Soil pH	TK	-0.462049	0.0829239
TK	TK	1
TKD	TK	0.291779	0.291334
TN	TK	0.679052	0.00537114
TND	TK	0.736973	0.00172155
TP	TK	0.677744	0.0054954
TPD	TK	0.401896	0.137554
CEC	TK	0.695346	0.00400127
SOC	TK	0.628598	0.0120749
SOCD	TK	0.681225	0.0051696
Bulk density	TKD	0.5332	0.0406825
Soil pH	TKD	0.606627	0.0164978
TK	TKD	0.291779	0.291334
TKD	TKD	1
TN	TKD	-0.422345	0.11682
TND	TKD	-0.326027	0.235659
TP	TKD	-0.262076	0.345376
TPD	TKD	0.436578	0.10373
CEC	TKD	-0.417863	0.121167
SOC	TKD	-0.474269	0.0740778
SOCD	TKD	-0.401904	0.137546
Bulk density	TN	-0.969676	2.47384e-09
Soil pH	TN	-0.899245	5.10654e-06
TK	TN	0.679052	0.00537114
TKD	TN	-0.422345	0.11682
TN	TN	1
TND	TN	0.990985	9.80327e-13
TP	TN	0.886001	1.10265e-05
TPD	TN	0.211539	0.449147
CEC	TN	0.977195	3.95221e-10
SOC	TN	0.99634	2.66454e-15
SOCD	TN	0.998209	0
Bulk density	TND	-0.943891	1.26853e-07
Soil pH	TND	-0.869522	2.54476e-05
TK	TND	0.736973	0.00172155
TKD	TND	-0.326027	0.235659
TN	TND	0.990985	9.80327e-13
TND	TND	1
TP	TND	0.918531	1.34606e-06
TPD	TND	0.316519	0.250398
CEC	TND	0.96664	4.56607e-09
SOC	TND	0.977398	3.73106e-10
SOCD	TND	0.994179	5.75096e-14
Bulk density	TP	-0.877756	1.70061e-05
Soil pH	TP	-0.770342	0.00077835
TK	TP	0.677744	0.0054954
TKD	TP	-0.262076	0.345376
TN	TP	0.886001	1.10265e-05
TND	TP	0.918531	1.34606e-06
TP	TP	1
TPD	TP	0.576397	0.0245055
CEC	TP	0.848948	6.25788e-05
SOC	TP	0.864193	3.25711e-05
SOCD	TP	0.900574	4.69963e-06
Bulk density	TPD	-0.145689	0.604403
Soil pH	TPD	-0.0633835	0.822438
TK	TPD	0.401896	0.137554
TKD	TPD	0.436578	0.10373
TN	TPD	0.211539	0.449147
TND	TPD	0.316519	0.250398
TP	TPD	0.576397	0.0245055
TPD	TPD	1
CEC	TPD	0.14979	0.594154
SOC	TPD	0.162996	0.561632
SOCD	TPD	0.252118	0.364668
Bulk density	CEC	-0.953838	3.65532e-08
Soil pH	CEC	-0.86972	2.52101e-05
TK	CEC	0.695346	0.00400127
TKD	CEC	-0.417863	0.121167
TN	CEC	0.977195	3.95221e-10
TND	CEC	0.96664	4.56607e-09
TP	CEC	0.848948	6.25788e-05
TPD	CEC	0.14979	0.594154
CEC	CEC	1
SOC	CEC	0.974478	8.16065e-10
SOCD	CEC	0.975868	5.68909e-10
Bulk density	SOC	-0.974955	7.22741e-10
Soil pH	SOC	-0.904065	3.75768e-06
TK	SOC	0.628598	0.0120749
TKD	SOC	-0.474269	0.0740778
TN	SOC	0.99634	2.66454e-15
TND	SOC	0.977398	3.73106e-10
TP	SOC	0.864193	3.25711e-05
TPD	SOC	0.162996	0.561632
CEC	SOC	0.974478	8.16065e-10
SOC	SOC	1
SOCD	SOC	0.99362	1.04361e-13
Bulk density	SOCD	-0.964244	7.12585e-09
Soil pH	SOCD	-0.89295	7.45418e-06
TK	SOCD	0.681225	0.0051696
TKD	SOCD	-0.401904	0.137546
TN	SOCD	0.998209	0
TND	SOCD	0.994179	5.75096e-14
TP	SOCD	0.900574	4.69963e-06
TPD	SOCD	0.252118	0.364668
CEC	SOCD	0.975868	5.68909e-10
SOC	SOCD	0.99362	1.04361e-13
SOCD	SOCD	1
Abbreviations: TN, total nitrogen; TND, total nitrogen density; TP, total phosphorus content; TPD, total phosphorus density; TK, total potassium; TKD, total potassium density; CEC, cation exchange capacity; SOC, soil organic carbon; SOCD, soil organic carbon density.
